# Supplementary material for: 2-[(Cyclo­hex-3-en-1-ylmeth­oxy)meth­yl]-6-phenyl-1,2,4-triazine-3,5(2H,4H)-dione
Source: Acta Crystallogr Sect E Struct Rep Online. 2012 May 19;68(Pt 6):o1776–7. doi: 10.1107/S1600536812021198 (PMC3379356; doi:10.1107/S1600536812021198)
Supplement: Supplementary file 2 [file e-68-o1776-Isup2.hkl]

# 
# h,k,l, Fc-squared, Fo-squared, sigma(Fo-squared) and status flag 
# 
data_I
_shelx_title '  Pc   799 Friedel pairs merged' 
_shelx_refln_list_code          4 
_shelx_F_calc_maximum       75.57 
_exptl_crystal_F_000       332.00 
_reflns_d_resolution_high  0.7700 
 
loop_ 
 _symmetry_equiv_pos_as_xyz 
 'x, y, z' 
 'x, -y, z+1/2' 
 
_cell_length_a     4.7924 
_cell_length_b    13.7083 
_cell_length_c    11.8293 
_cell_angle_alpha  90.000 
_cell_angle_beta  101.538 
_cell_angle_gamma  90.000 
 
_shelx_F_squared_multiplier     1.000 
 
loop_ 
 _refln_index_h 
 _refln_index_k 
 _refln_index_l 
 _refln_F_squared_calc 
 _refln_F_squared_meas 
 _refln_F_squared_sigma 
 _refln_observed_status 
   1   0   0     1548.07     1475.08     36.37 o 
   2   0   0      154.44      136.06      8.95 o 
   3   0   0      106.14      114.22      6.39 o 
   4   0   0       43.41       60.91     14.40 o 
   5   0   0       24.91       23.39     10.82 o 
   6   0   0      151.53      178.75     39.89 o 
   1   1   0     1528.43     1557.75     26.86 o 
   2   1   0      128.53      134.82      7.25 o 
   3   1   0       20.46       14.20      2.65 o 
   4   1   0      106.93       90.47      8.79 o 
   5   1   0       58.34       64.72     14.23 o 
   6   1   0       23.59       23.13     12.28 o 
   0   2   0       69.35       64.77      4.65 o 
   1   2   0      878.15      853.46     13.36 o 
   2   2   0      168.99      155.62     12.39 o 
   3   2   0       34.00       45.83      5.13 o 
   4   2   0        8.93        6.01      3.59 o 
   5   2   0      207.57      221.19     24.81 o 
   6   2   0       70.30       64.64     24.73 o 
   0   3   0       10.35       34.99     17.31 o 
   1   3   0     5711.03     5474.62     32.73 o 
   2   3   0      464.68      509.65     10.49 o 
   3   3   0      104.23      115.72      9.13 o 
   4   3   0       54.16       49.61      6.16 o 
   5   3   0      110.67      104.60     16.98 o 
   6   3   0        7.15       -6.66     10.64 o 
   0   4   0      195.00      201.20     15.86 o 
   1   4   0     1653.06     1603.29     18.39 o 
   2   4   0       52.17       57.56      4.24 o 
   3   4   0       58.06       56.91      9.71 o 
   4   4   0      159.11       87.45     45.88 o 
   5   4   0        3.54        0.19      3.68 o 
   0   5   0       26.79       28.42      5.75 o 
   1   5   0      475.62      505.07     12.95 o 
   2   5   0      244.99      276.23     12.42 o 
   3   5   0       23.08       13.62      3.34 o 
   4   5   0      293.05      305.58     18.50 o 
   5   5   0       25.95       18.47      6.38 o 
   0   6   0      877.20      873.51     29.46 o 
   1   6   0       60.78       52.13      4.85 o 
   2   6   0      888.31      922.52     21.65 o 
   3   6   0      193.92      190.33     10.45 o 
   4   6   0      239.53      269.36     15.63 o 
   5   6   0        8.08        4.34      9.91 o 
   0   7   0       20.40       29.48      7.09 o 
   1   7   0      147.02      105.07     41.44 o 
   2   7   0       49.47       58.20      7.98 o 
   3   7   0      152.40      161.82     16.26 o 
   4   7   0        7.80        9.23      3.69 o 
   5   7   0       26.64       27.40      9.93 o 
   0   8   0       21.13       37.63      8.64 o 
   1   8   0       16.33       23.94      6.79 o 
   2   8   0       62.63       56.50      8.15 o 
   3   8   0      906.47      909.66     39.87 o 
   4   8   0       44.21       47.31     10.34 o 
   5   8   0       21.40       40.36     11.56 o 
   0   9   0       34.88       32.25      8.17 o 
   1   9   0      180.71      182.97     12.38 o 
   2   9   0      179.93      182.45     12.97 o 
   3   9   0      183.78      181.28     28.03 o 
   4   9   0       12.75       11.25      4.90 o 
   5   9   0        6.76      -11.04      9.38 o 
   0  10   0       70.11       56.07     11.48 o 
   1  10   0        6.34        4.26      4.73 o 
   2  10   0       42.68       48.52     10.51 o 
   3  10   0       57.90       71.80     13.16 o 
   4  10   0        7.81       21.52     11.31 o 
   5  10   0       15.01       51.81     18.46 o 
   0  11   0        2.59       -0.42      5.01 o 
   1  11   0       53.12       48.83     11.90 o 
   2  11   0      110.53       99.09     10.56 o 
   3  11   0       28.38       28.23      9.29 o 
   4  11   0       24.14       27.84     10.49 o 
   0  12   0       83.34      116.43     17.33 o 
   1  12   0        8.63       36.14     10.41 o 
   2  12   0       37.96       23.44     27.54 o 
   3  12   0        0.82        8.14     11.41 o 
   4  12   0        8.73       34.61     17.92 o 
   0  13   0        9.32       11.18     10.65 o 
   1  13   0       16.65       18.30      9.47 o 
   2  13   0       59.37       54.10     13.06 o 
   3  13   0        1.81       10.99      6.32 o 
   4  13   0        4.38       17.46     16.84 o 
   0  14   0      160.62      176.74     33.43 o 
   1  14   0       57.55       63.47     20.59 o 
   2  14   0       28.81       44.98     12.17 o 
   3  14   0       21.66       46.51     18.17 o 
   0  15   0       37.06       36.57     18.01 o 
   1  15   0        1.11        4.86      8.44 o 
   2  15   0       26.20       31.63     15.58 o 
   3  15   0       42.90       48.99     20.15 o 
   0  16   0        2.66        0.17     10.15 o 
   1  16   0        3.11       20.10     13.29 o 
   2  16   0        7.44       -1.01     10.12 o 
   0  17   0       26.83       49.21     20.99 o 
   1  17   0        0.25        3.41      9.67 o 
  -6   1   1        0.09        4.37      7.95 o 
  -5   1   1      135.24      159.32     19.88 o 
  -4   1   1       37.62       36.94      3.84 o 
  -3   1   1       84.16       83.38      9.73 o 
  -2   1   1      444.65      470.10     10.82 o 
  -1   1   1     1392.37     1362.06     15.21 o 
   0   1   1      511.37      443.24     15.39 o 
   1   1   1     4488.13     4363.04     30.02 o 
   2   1   1       64.35       53.48      5.17 o 
   3   1   1      146.98      145.91      8.57 o 
   4   1   1       24.08       18.10      5.06 o 
   5   1   1      111.53      142.78     27.97 o 
  -6   2   1        3.44        3.66      7.39 o 
  -5   2   1       26.14       32.07     10.11 o 
  -4   2   1       35.53       33.45      5.76 o 
  -3   2   1       43.46       47.30      4.38 o 
  -2   2   1      418.01      467.04     16.30 o 
  -1   2   1     2492.13     2348.55     25.69 o 
   0   2   1     1590.79     1433.04     32.49 o 
   1   2   1     5052.85     4826.25     29.61 o 
   2   2   1      106.80      100.47      6.51 o 
   3   2   1        6.17        0.82      3.92 o 
   4   2   1       28.41       19.85      5.92 o 
   5   2   1      148.70      136.64     23.59 o 
  -6   3   1        5.58       -3.76     10.01 o 
  -5   3   1        4.67       -3.13      4.62 o 
  -4   3   1       17.63       14.69      4.03 o 
  -3   3   1       28.34       26.62      3.79 o 
  -2   3   1      305.08      287.94     13.04 o 
  -1   3   1      306.54      303.34      9.38 o 
   0   3   1     1155.51     1020.50     36.15 o 
   1   3   1     3815.30     3631.34     51.96 o 
   2   3   1       84.60       81.25      7.02 o 
   3   3   1        9.98        8.12      4.36 o 
   4   3   1       72.05       61.96      8.47 o 
   5   3   1       86.98       94.15     16.97 o 
  -6   4   1        0.90        9.12     12.12 o 
  -5   4   1        5.81        4.15      3.03 o 
  -4   4   1      183.83      189.93     12.21 o 
  -3   4   1       14.04       15.35      2.13 o 
  -2   4   1      241.06      222.87     14.26 o 
  -1   4   1      429.11      400.53     10.72 o 
   0   4   1      197.65      195.70     12.43 o 
   1   4   1     1557.52     1464.25     30.18 o 
   2   4   1      151.87      160.32     10.32 o 
   3   4   1       89.02       93.09      8.46 o 
   4   4   1      135.04       89.97     32.05 o 
   5   4   1        6.47        6.30      5.02 o 
  -5   5   1        9.63        0.43      2.96 o 
  -4   5   1       54.44       42.11      7.74 o 
  -3   5   1       66.60       51.19      9.35 o 
  -2   5   1      276.57      288.56     11.60 o 
  -1   5   1      757.16      827.68     16.90 o 
   0   5   1       13.05       11.86      3.96 o 
   1   5   1      329.79      325.43      9.02 o 
   2   5   1      580.04      282.76    175.81 o 
   3   5   1      391.20      380.19     14.42 o 
   4   5   1      287.32      324.99     21.58 o 
   5   5   1       11.16        8.37      6.19 o 
  -5   6   1      220.75      224.22     17.60 o 
  -4   6   1      137.95      113.15     16.88 o 
  -3   6   1       88.56       83.47      6.93 o 
  -2   6   1       92.84       84.28      6.17 o 
  -1   6   1      350.44      362.86     11.19 o 
   0   6   1      154.03      162.73     10.68 o 
   1   6   1       58.79       53.56      7.24 o 
   2   6   1     1434.54     1424.73     35.88 o 
   3   6   1      130.04      133.40      9.74 o 
   4   6   1      305.53      319.84     25.35 o 
   5   6   1       21.19       14.07      6.06 o 
  -5   7   1       10.09       18.65      5.89 o 
  -4   7   1        1.72        0.02      1.93 o 
  -3   7   1      430.48      434.83     15.69 o 
  -2   7   1       65.70       66.55      5.77 o 
  -1   7   1      111.50       69.71     18.32 o 
   0   7   1       39.97       33.32      6.02 o 
   1   7   1       15.34       16.81      7.10 o 
   2   7   1      280.35      339.17     18.67 o 
   3   7   1       23.10       22.67      5.88 o 
   4   7   1       45.61       31.98      7.76 o 
   5   7   1       15.35       20.18     10.25 o 
  -5   8   1       21.79       41.59     10.90 o 
  -4   8   1       45.36       33.86      7.19 o 
  -3   8   1      113.90      110.43     10.31 o 
  -2   8   1       39.57       38.55      4.76 o 
  -1   8   1        7.73        7.82      3.56 o 
   0   8   1      177.04      185.62     13.43 o 
   1   8   1       19.36       20.34      4.61 o 
   2   8   1      272.74      277.86     21.57 o 
   3   8   1      459.43      465.11     29.48 o 
   4   8   1       13.22        8.71      5.05 o 
   5   8   1        0.97       -0.99      4.81 o 
  -5   9   1        0.45        5.01      7.83 o 
  -4   9   1        1.29        9.30      5.83 o 
  -3   9   1      156.05      159.03     17.75 o 
  -2   9   1      138.50      122.86      9.53 o 
  -1   9   1        7.96        6.67      2.78 o 
   0   9   1       90.58       84.08      8.37 o 
   1   9   1      114.20      117.46     12.20 o 
   2   9   1       79.56       95.65     14.34 o 
   3   9   1      263.97      269.19     24.88 o 
   4   9   1       13.96       11.10      5.51 o 
   5   9   1        1.92      -12.58     10.13 o 
  -5  10   1        0.76       15.77      8.06 o 
  -4  10   1       31.08       34.94      9.48 o 
  -3  10   1       13.07       17.87      7.22 o 
  -2  10   1      787.09      777.04     24.62 o 
  -1  10   1       43.58       39.48      7.66 o 
   0  10   1       15.07       18.42      6.01 o 
   1  10   1      169.31      166.28     14.94 o 
   2  10   1       50.57       46.50     10.71 o 
   3  10   1      132.69      129.91     24.80 o 
   4  10   1       20.35       40.31     15.50 o 
  -4  11   1        3.31        5.74      6.45 o 
  -3  11   1        3.82        6.18      6.52 o 
  -2  11   1      283.51      285.20     18.57 o 
  -1  11   1      135.05      156.29     15.34 o 
   0  11   1       36.00       30.95      7.95 o 
   1  11   1      276.18      311.54     26.73 o 
   2  11   1      133.41      130.51     26.24 o 
   3  11   1       27.12       58.14     19.17 o 
   4  11   1       27.97       25.65     15.25 o 
  -4  12   1        4.71        4.18      5.85 o 
  -3  12   1       16.12        8.17      7.03 o 
  -2  12   1      242.31      259.34     18.51 o 
  -1  12   1      112.08      117.36     14.07 o 
   0  12   1       32.20       30.20      8.29 o 
   1  12   1        4.35       -0.33      6.33 o 
   2  12   1       24.45       25.61     13.44 o 
   3  12   1       32.75       45.07     16.88 o 
   4  12   1       83.39      140.60     29.77 o 
  -4  13   1       23.79       28.24      9.86 o 
  -3  13   1       50.21       57.71     13.42 o 
  -2  13   1      100.30       94.95     31.13 o 
  -1  13   1      223.26      211.97     19.65 o 
   0  13   1       74.86       80.62     12.49 o 
   1  13   1       90.07       97.11     23.56 o 
   2  13   1       41.14       44.17     18.71 o 
   3  13   1        1.75       -1.53      8.89 o 
   4  13   1       32.40       13.49     10.63 o 
  -3  14   1        5.12       -5.37      6.91 o 
  -2  14   1      154.69      176.61     23.87 o 
  -1  14   1      233.71      248.36     22.36 o 
   0  14   1       51.75       56.87     11.16 o 
   1  14   1       29.19       39.65     18.27 o 
   2  14   1       41.49       38.60     15.95 o 
   3  14   1       28.21       15.61     12.24 o 
  -3  15   1        9.82        6.32     19.59 o 
  -2  15   1       42.95       25.96     13.90 o 
  -1  15   1       68.15       84.34     17.69 o 
   0  15   1       22.34       23.31     10.37 o 
   1  15   1       47.77       64.21     21.95 o 
   2  15   1        3.35        6.69      9.59 o 
   3  15   1       19.64       18.62     12.87 o 
  -2  16   1      101.55      140.79     22.81 o 
  -1  16   1       10.91       -7.49     10.45 o 
   0  16   1       45.87       57.99     22.54 o 
   1  16   1        7.55      306.75     48.61 o 
   2  16   1       15.75       33.20     18.43 o 
  -1  17   1       10.36       26.56     17.13 o 
   0  17   1        3.98       -0.73     10.31 o 
   1  17   1        1.86       -6.37     10.70 o 
  -6   0   2      184.67      240.89     45.16 o 
  -5   0   2       75.81       99.03     26.80 o 
  -4   0   2       12.42       10.53      4.75 o 
  -3   0   2      653.53      774.64     31.85 o 
  -2   0   2       32.38       32.50      4.39 o 
  -1   0   2     1720.34     1768.49     28.70 o 
   0   0   2     4186.08     4155.46     44.65 o 
   1   0   2       46.49       41.27      6.52 o 
   2   0   2      404.48      424.53     25.19 o 
   3   0   2       11.53        9.67      4.47 o 
   4   0   2       15.75       15.71      5.85 o 
   5   0   2       99.88       83.83     21.48 o 
  -6   1   2       29.15       40.69     13.68 o 
  -5   1   2        2.12        1.16      3.61 o 
  -4   1   2       21.61       20.43      6.64 o 
  -3   1   2      250.27      287.39     19.25 o 
  -2   1   2      272.08      293.02      8.87 o 
  -1   1   2     1654.20     1575.74     22.96 o 
   0   1   2     1288.68     1186.33     22.45 o 
   1   1   2      880.12      932.42     30.91 o 
   2   1   2      276.97      270.92     12.96 o 
   3   1   2        7.56       24.77     20.64 o 
   4   1   2       10.12        2.97      3.64 o 
   5   1   2      120.74      128.92     19.39 o 
  -6   2   2       19.17       27.59     20.40 o 
  -5   2   2        7.57       13.68      3.96 o 
  -4   2   2      153.68      175.45     18.08 o 
  -3   2   2       19.80       19.31      2.86 o 
  -2   2   2      829.84      877.22     15.17 o 
  -1   2   2     1906.05     1822.24     17.77 o 
   0   2   2      616.52      645.94     31.42 o 
   1   2   2      741.10      731.94     18.73 o 
   2   2   2      180.61      189.01      9.26 o 
   3   2   2       28.08       20.61      6.63 o 
   4   2   2       14.51       10.01      8.37 o 
   5   2   2       33.53       16.38     12.35 o 
  -6   3   2        5.78        5.38      7.83 o 
  -5   3   2       93.12       98.65      9.00 o 
  -4   3   2      301.17      256.95     62.10 o 
  -3   3   2      206.12      217.04     13.71 o 
  -2   3   2       12.89        9.05      2.16 o 
  -1   3   2       61.63       69.89      4.47 o 
   0   3   2      374.66      344.90     11.56 o 
   1   3   2      304.87      331.92     13.68 o 
   2   3   2      182.79      178.00     16.90 o 
   3   3   2       43.08       42.86     10.01 o 
   4   3   2        8.58        8.65      3.74 o 
   5   3   2       80.72       62.70     15.92 o 
  -6   4   2        7.36       -1.48     13.33 o 
  -5   4   2       33.80       33.17      5.84 o 
  -4   4   2      251.78      253.78     15.19 o 
  -3   4   2       11.80        4.99      4.34 o 
  -2   4   2      350.74      400.34     13.96 o 
  -1   4   2      550.31      523.77     13.61 o 
   0   4   2      109.32      116.60     13.53 o 
   1   4   2     1662.90     1689.01     38.49 o 
   2   4   2      883.55      624.67    252.35 o 
   3   4   2        5.56       -2.71      4.19 o 
   4   4   2       59.34       58.88     14.70 o 
   5   4   2       48.85       49.01     13.09 o 
  -5   5   2       17.68        9.05      5.04 o 
  -4   5   2       63.12       64.93      5.01 o 
  -3   5   2       35.51       26.69      5.70 o 
  -2   5   2       71.59       80.18      7.62 o 
  -1   5   2      476.56      446.82     14.12 o 
   0   5   2     1107.45     1150.02     45.95 o 
   1   5   2      970.52     1012.68     23.98 o 
   2   5   2     1375.09     1336.47     21.37 o 
   3   5   2       57.51       57.73      8.89 o 
   4   5   2      135.56      130.69     17.33 o 
   5   5   2       30.61       25.42      8.87 o 
  -5   6   2       25.34       26.20      6.43 o 
  -4   6   2       44.07       49.83      5.09 o 
  -3   6   2        6.10        6.65      2.90 o 
  -2   6   2      206.92      217.34      9.98 o 
  -1   6   2      138.07      146.36      8.07 o 
   0   6   2       85.86       93.91     15.38 o 
   1   6   2      167.00       70.99     51.12 o 
   2   6   2      428.74      445.24     18.69 o 
   3   6   2        0.54        2.17      1.45 o 
   4   6   2       12.74        8.39      4.76 o 
   5   6   2        4.16       -4.71     16.52 o 
  -5   7   2       30.09       36.26      7.90 o 
  -4   7   2      141.62      105.58     16.81 o 
  -3   7   2      280.96      291.89     14.04 o 
  -2   7   2      115.55      118.35      8.89 o 
  -1   7   2      139.20       87.21     48.30 o 
   0   7   2       31.97       30.45      6.62 o 
   1   7   2       56.78       45.32      7.78 o 
   2   7   2      309.35      285.76     18.41 o 
   3   7   2      225.60      186.60     12.62 o 
   4   7   2       39.53       35.57      8.32 o 
   5   7   2       13.91       21.98      9.53 o 
  -5   8   2        7.90       22.38      8.53 o 
  -4   8   2       20.10       14.71      3.97 o 
  -3   8   2      218.63      216.96     12.83 o 
  -2   8   2       65.47       63.43      6.17 o 
  -1   8   2       22.35       20.97      3.93 o 
   0   8   2      330.88      373.01     18.96 o 
   1   8   2       51.73       49.13      7.23 o 
   2   8   2      144.61      149.96     23.66 o 
   3   8   2      452.95      396.55     34.79 o 
   4   8   2        1.05        0.88      5.77 o 
   5   8   2        6.37       13.92      7.67 o 
  -5   9   2        2.49       11.43      9.46 o 
  -4   9   2       66.24       72.92     13.25 o 
  -3   9   2       50.34       48.62      7.56 o 
  -2   9   2      155.28      154.28     10.89 o 
  -1   9   2       14.26       17.96      3.64 o 
   0   9   2      199.73      203.42     11.57 o 
   1   9   2       59.98       69.39     11.24 o 
   2   9   2      277.54      266.39     32.80 o 
   3   9   2      158.76      169.86     28.03 o 
   4   9   2       26.05       19.51     10.22 o 
   5   9   2       12.27       19.67     10.57 o 
  -5  10   2       20.49       25.95      9.30 o 
  -4  10   2       23.65       25.76     10.83 o 
  -3  10   2       82.79       90.12     10.91 o 
  -2  10   2      146.71      153.08     13.81 o 
  -1  10   2       32.28       32.57      8.24 o 
   0  10   2       49.71       53.93      8.85 o 
   1  10   2      179.41      127.26     25.09 o 
   2  10   2      149.56      174.11     28.28 o 
   3  10   2       66.76       75.30     19.93 o 
   4  10   2       73.93       84.43     23.06 o 
  -4  11   2       68.77       82.33     15.09 o 
  -3  11   2       49.21       58.23     11.92 o 
  -2  11   2       19.20       20.58      6.10 o 
  -1  11   2      232.78      252.56     19.31 o 
   0  11   2      102.56      107.32     15.10 o 
   1  11   2       93.48       82.68     12.13 o 
   2  11   2        1.06       -6.34      5.84 o 
   3  11   2        7.87       -0.04      5.67 o 
   4  11   2       80.42       61.15     20.35 o 
  -4  12   2        5.31       15.44      7.78 o 
  -3  12   2        0.18        2.70      5.73 o 
  -2  12   2        1.88        3.74      4.76 o 
  -1  12   2      274.41      267.35     20.79 o 
   0  12   2       56.69       46.89     11.34 o 
   1  12   2       22.99       20.26      3.97 o 
   2  12   2       25.98       21.74     11.47 o 
   3  12   2        7.23        9.78      9.64 o 
   4  12   2       36.38       58.50     20.77 o 
  -4  13   2       21.50       36.37     12.89 o 
  -3  13   2       19.91       39.36     11.90 o 
  -2  13   2        3.06        6.37      9.30 o 
  -1  13   2      177.56      197.42     19.04 o 
   0  13   2       14.60       19.35     10.64 o 
   1  13   2       36.03       34.47     17.75 o 
   2  13   2        4.05       14.61     12.27 o 
   3  13   2       26.81       29.21     14.84 o 
  -3  14   2        5.95       14.93      8.43 o 
  -2  14   2       30.60       48.79     12.49 o 
  -1  14   2      213.28      218.14     20.86 o 
   0  14   2       29.59       50.41     12.76 o 
   1  14   2       44.90       57.86     14.33 o 
   2  14   2       31.06       38.48     18.15 o 
   3  14   2        8.68       10.48     10.76 o 
  -3  15   2       37.36       97.08     82.81 o 
  -2  15   2       20.12       29.54     14.60 o 
  -1  15   2       48.43       48.92     10.98 o 
   0  15   2      164.18      172.34     23.84 o 
   1  15   2       66.29       91.40     25.91 o 
   2  15   2        4.57        8.93     10.46 o 
   3  15   2        1.24       23.31     14.78 o 
  -2  16   2        0.95       12.40      8.26 o 
  -1  16   2       12.20        7.19      6.45 o 
   0  16   2      120.47      110.95     20.69 o 
   1  16   2        5.34       -6.15     10.24 o 
   2  16   2        7.82        0.46      6.58 o 
  -1  17   2       24.07       44.25     20.81 o 
   0  17   2       72.76      100.47     30.13 o 
   1  17   2        5.28       -5.21     10.11 o 
  -6   1   3       37.74       31.72     15.92 o 
  -5   1   3       49.94       49.91      8.20 o 
  -4   1   3       16.02       16.10      5.54 o 
  -3   1   3      560.26      575.36     12.16 o 
  -2   1   3      190.09      170.54      5.01 o 
  -1   1   3      778.49      773.25      9.11 o 
   0   1   3      448.23      429.85     14.63 o 
   1   1   3      163.27      162.42      9.53 o 
   2   1   3       49.17       43.26      6.77 o 
   3   1   3      229.51      227.96     19.42 o 
   4   1   3        5.17        2.71      5.35 o 
   5   1   3       16.82       24.38     21.57 o 
  -6   2   3        2.72        6.60      8.76 o 
  -5   2   3       40.94       46.07      8.91 o 
  -4   2   3       62.89       66.87      6.92 o 
  -3   2   3      404.96      449.86     10.77 o 
  -2   2   3      920.63      949.61     12.07 o 
  -1   2   3      479.88      497.37     11.49 o 
   0   2   3      848.91      799.66     17.80 o 
   1   2   3      416.66      431.11     15.32 o 
   2   2   3      150.26      151.60     20.79 o 
   3   2   3       33.44       15.90     13.39 o 
   4   2   3       22.69       21.92      6.11 o 
   5   2   3        3.80       15.12     11.78 o 
  -6   3   3        1.40       -3.41     21.38 o 
  -5   3   3       46.37       50.63      7.18 o 
  -4   3   3      117.76      118.65      7.48 o 
  -3   3   3       67.21       55.17     10.70 o 
  -2   3   3      984.48     1032.12     24.96 o 
  -1   3   3       41.82       42.47      3.76 o 
   0   3   3      219.43      202.66     10.42 o 
   1   3   3      712.58      697.78     24.62 o 
   2   3   3      500.34      524.86     23.11 o 
   3   3   3       16.86       52.25     12.26 o 
   4   3   3       13.33       17.73      7.20 o 
   5   3   3        3.21       19.44     12.54 o 
  -6   4   3        3.86        0.33      7.13 o 
  -5   4   3       12.49        6.12      4.89 o 
  -4   4   3       67.14       63.40      5.17 o 
  -3   4   3      387.67      391.65     20.05 o 
  -2   4   3      128.32      144.68      8.17 o 
  -1   4   3      126.65      121.57      6.84 o 
   0   4   3      683.02      677.88     24.38 o 
   1   4   3      218.81      244.29     16.54 o 
   2   4   3       82.05       94.94      6.72 o 
   3   4   3       55.84       63.27     14.70 o 
   4   4   3       64.94       60.65     19.99 o 
   5   4   3       11.39        4.23      5.48 o 
  -5   5   3        6.20       -0.04      9.08 o 
  -4   5   3       22.59        9.88     12.65 o 
  -3   5   3       44.75       49.16      6.21 o 
  -2   5   3      935.97      939.50     21.50 o 
  -1   5   3      604.43      607.02     16.61 o 
   0   5   3        4.66        1.73      1.52 o 
   1   5   3       76.36       83.42      7.98 o 
   2   5   3       52.01       35.05      7.68 o 
   3   5   3       59.06       62.35     15.93 o 
   4   5   3        5.21        6.47      5.12 o 
   5   5   3       74.21       69.36     14.28 o 
  -5   6   3       52.81       42.61      9.25 o 
  -4   6   3       30.33       32.94      7.22 o 
  -3   6   3       80.23       76.67      8.75 o 
  -2   6   3       13.54       11.95      3.07 o 
  -1   6   3      548.81      590.16     17.95 o 
   0   6   3      311.06      349.18     13.38 o 
   1   6   3      567.31      403.82    304.67 o 
   2   6   3       18.16       19.87      3.68 o 
   3   6   3      108.29      127.76     11.55 o 
   4   6   3       47.08       49.59      9.01 o 
   5   6   3       26.10       23.45     10.43 o 
  -5   7   3        8.87       16.53      9.45 o 
  -4   7   3       45.02       47.15      6.26 o 
  -3   7   3       12.86       12.06      3.80 o 
  -2   7   3      136.41       77.03     39.89 o 
  -1   7   3      439.78      323.20     76.47 o 
   0   7   3       21.35       34.79      7.59 o 
   1   7   3       52.54       45.51      7.58 o 
   2   7   3        7.39        9.00      3.28 o 
   3   7   3       74.39       71.63     12.50 o 
   4   7   3       13.39        3.32      9.73 o 
   5   7   3        2.36       18.10      8.62 o 
  -5   8   3        0.96       -1.22      7.72 o 
  -4   8   3       29.76       37.27      9.03 o 
  -3   8   3      375.78      377.93     17.20 o 
  -2   8   3       47.73       41.00      5.23 o 
  -1   8   3       83.08       97.22      8.78 o 
   0   8   3      291.28      330.00     18.61 o 
   1   8   3       24.58       19.64      4.99 o 
   2   8   3      146.90      156.37     12.07 o 
   3   8   3      213.61      204.02     19.06 o 
   4   8   3       19.00       21.23      8.07 o 
   5   8   3        4.27      -13.00     11.10 o 
  -5   9   3       20.52       41.12     16.38 o 
  -4   9   3       12.00       10.24      8.98 o 
  -3   9   3       40.94       41.07      6.47 o 
  -2   9   3       99.91       97.02      8.11 o 
  -1   9   3      260.44      272.83     15.28 o 
   0   9   3      548.71      577.23     30.42 o 
   1   9   3       30.27       24.40      7.33 o 
   2   9   3      176.79      177.45     17.68 o 
   3   9   3       70.89      102.55     15.98 o 
   4   9   3       10.49       26.52      8.87 o 
  -5  10   3        0.06       12.14     10.33 o 
  -4  10   3        3.50        9.22      9.96 o 
  -3  10   3       48.36       50.22     10.47 o 
  -2  10   3      119.89      116.85     12.89 o 
  -1  10   3       48.21       44.66      8.47 o 
   0  10   3      142.90      145.29     18.92 o 
   1  10   3       39.10       38.41      9.75 o 
   2  10   3       16.08       19.91      7.75 o 
   3  10   3       37.12       44.55     11.83 o 
   4  10   3      161.28      138.42     29.32 o 
  -4  11   3       76.64       89.37     15.31 o 
  -3  11   3        5.23        7.59      7.40 o 
  -2  11   3        4.38       -1.95      6.77 o 
  -1  11   3      177.19      161.96     15.75 o 
   0  11   3       80.72       75.58     12.92 o 
   1  11   3      176.10      184.06     20.09 o 
   2  11   3       73.08       56.33     11.93 o 
   3  11   3       35.35       43.36     16.82 o 
   4  11   3      125.77      140.07     30.06 o 
  -4  12   3        7.84        6.51      5.96 o 
  -3  12   3       20.75       18.42      7.55 o 
  -2  12   3        1.74        2.59      6.39 o 
  -1  12   3      153.42      171.84     16.80 o 
   0  12   3      115.00      123.23     17.23 o 
   1  12   3       19.00        5.79      5.24 o 
   2  12   3       10.36       -4.33      9.06 o 
   3  12   3       38.40       46.50     17.63 o 
   4  12   3      111.83      131.37     30.52 o 
  -4  13   3        3.92        1.55      5.79 o 
  -3  13   3        2.44       -8.38      9.31 o 
  -2  13   3       59.21       72.14     14.69 o 
  -1  13   3       68.86       69.43     11.72 o 
   0  13   3       81.64       72.18     14.70 o 
   1  13   3      113.34      125.29     18.34 o 
   2  13   3        9.03       21.20     12.64 o 
   3  13   3       22.59       42.73     19.44 o 
  -3  14   3       56.85       62.24     14.28 o 
  -2  14   3       17.20       10.49      5.68 o 
  -1  14   3       16.48       33.53     11.24 o 
   0  14   3      148.48      187.49     23.33 o 
   1  14   3       51.80       57.84     18.44 o 
   2  14   3        8.35       -9.60     10.16 o 
   3  14   3        1.01       -0.87      8.74 o 
  -3  15   3        6.55        6.89      8.60 o 
  -2  15   3        4.68       10.83      8.63 o 
  -1  15   3        6.12        1.55      6.48 o 
   0  15   3       48.82       43.03     12.34 o 
   1  15   3        2.47        6.79      6.76 o 
   2  15   3        1.07        0.81      7.40 o 
  -2  16   3        7.99        7.18     27.73 o 
  -1  16   3       76.70       61.93     15.95 o 
   0  16   3       61.24       57.75     18.31 o 
   1  16   3       11.77        3.29      7.63 o 
   2  16   3       20.59       27.58     16.91 o 
  -1  17   3        0.90      -12.07      8.74 o 
   0  17   3       98.36      115.39     22.09 o 
   1  17   3       28.40       47.51     19.48 o 
  -6   0   4       38.52       40.64     22.14 o 
  -5   0   4      100.73      114.85     30.04 o 
  -4   0   4       76.10       75.40     17.17 o 
  -3   0   4      269.16      265.78     20.84 o 
  -2   0   4      234.70      248.96     14.81 o 
  -1   0   4      515.53      517.82     13.51 o 
   0   0   4      930.05      866.43     29.59 o 
   1   0   4      105.24      110.62     12.65 o 
   2   0   4      158.96      149.44     15.95 o 
   3   0   4      430.77      595.85     53.69 o 
   4   0   4       62.06       62.15     20.12 o 
   5   0   4        0.55      -10.14     10.96 o 
  -6   1   4       90.89      106.40     23.14 o 
  -5   1   4       11.44       24.88     12.98 o 
  -4   1   4       22.17       18.42      4.92 o 
  -3   1   4      145.83      157.89      9.51 o 
  -2   1   4       44.45       43.35      5.96 o 
  -1   1   4     1037.68     1014.77     18.07 o 
   0   1   4     2049.49     2000.88     35.98 o 
   1   1   4       29.15       23.12      4.03 o 
   2   1   4      213.85      165.55     29.81 o 
   3   1   4      144.56      152.31     35.61 o 
   4   1   4        3.29        3.11      4.97 o 
   5   1   4        0.26       -4.92      6.76 o 
  -6   2   4        0.78       -5.40     14.62 o 
  -5   2   4       98.43      106.72     19.52 o 
  -4   2   4       30.92       31.42      2.83 o 
  -3   2   4       63.21       53.83      3.60 o 
  -2   2   4      482.07      505.55     19.90 o 
  -1   2   4     1594.83     1643.41     20.48 o 
   0   2   4      480.81      481.79     15.55 o 
   1   2   4      160.47      161.79     10.93 o 
   2   2   4      333.65      354.26     12.98 o 
   3   2   4       64.23       56.96     12.08 o 
   4   2   4       11.63        9.86      6.25 o 
   5   2   4       24.83       52.90     23.49 o 
  -6   3   4       10.57       -2.37      8.57 o 
  -5   3   4       26.75        5.00      6.84 o 
  -4   3   4       11.15       12.91      2.47 o 
  -3   3   4      582.74      616.07     14.56 o 
  -2   3   4      427.20      447.41     42.64 o 
  -1   3   4      354.80      343.03     11.80 o 
   0   3   4       96.26       94.85      6.13 o 
   1   3   4      314.99      338.35     18.61 o 
   2   3   4      476.22      487.49     18.97 o 
   3   3   4       39.77       33.55     10.18 o 
   4   3   4       43.30       40.54     14.71 o 
   5   3   4       10.65       26.17     18.09 o 
  -6   4   4       11.04        5.59     11.08 o 
  -5   4   4       67.38       53.52     20.24 o 
  -4   4   4       12.60       13.41      2.80 o 
  -3   4   4       38.53       40.16      3.80 o 
  -2   4   4      750.57      748.36     16.50 o 
  -1   4   4      363.53      374.63     14.72 o 
   0   4   4      199.11      219.47     12.91 o 
   1   4   4      386.56      398.37     37.06 o 
   2   4   4      368.72      403.52     20.04 o 
   3   4   4       82.13       78.53     22.29 o 
   4   4   4       88.50      136.06     30.69 o 
   5   4   4       16.41       23.58     12.25 o 
  -5   5   4       10.76        6.96     10.56 o 
  -4   5   4      102.27       96.86      8.49 o 
  -3   5   4       10.54        8.81      3.01 o 
  -2   5   4      885.70      909.46     18.72 o 
  -1   5   4      703.67      770.89     24.33 o 
   0   5   4      284.81      342.15     19.99 o 
   1   5   4      714.24      248.06    360.36 o 
   2   5   4       91.47       92.64     18.74 o 
   3   5   4       54.04       52.61     15.44 o 
   4   5   4       22.81       19.48      8.42 o 
   5   5   4       32.88       34.33     19.49 o 
  -5   6   4        6.37       21.01     14.46 o 
  -4   6   4        7.07        0.84      3.50 o 
  -3   6   4       15.02       20.66      5.44 o 
  -2   6   4      295.40      290.07     10.94 o 
  -1   6   4      143.28      144.67      9.01 o 
   0   6   4      435.95      458.43     24.41 o 
   1   6   4       78.81       79.22     10.33 o 
   2   6   4       19.36       17.04      4.78 o 
   3   6   4       10.26       12.84      5.23 o 
   4   6   4        2.81       -1.38      3.60 o 
   5   6   4       28.26       41.49     13.71 o 
  -5   7   4       13.45       16.35      8.12 o 
  -4   7   4       84.34       93.52     16.35 o 
  -3   7   4      263.57      234.36     17.57 o 
  -2   7   4       49.93       24.29     14.23 o 
  -1   7   4       78.86       55.98      9.58 o 
   0   7   4      263.81      254.85     18.18 o 
   1   7   4       11.70       10.43      4.19 o 
   2   7   4       14.06       13.03      3.95 o 
   3   7   4      201.63      187.05     21.32 o 
   4   7   4       56.07       66.12     14.90 o 
   5   7   4       14.09        3.05     14.96 o 
  -5   8   4        6.86       -1.76      7.26 o 
  -4   8   4        6.78        8.92      6.09 o 
  -3   8   4       23.55       12.04      5.05 o 
  -2   8   4       31.35       38.52      9.08 o 
  -1   8   4       14.95       16.24      4.90 o 
   0   8   4      174.18      173.20      9.82 o 
   1   8   4       89.88       92.89     12.74 o 
   2   8   4       37.42       29.10      5.69 o 
   3   8   4      183.63      185.58     21.56 o 
   4   8   4        7.21        5.19     18.32 o 
  -5   9   4       26.31       40.18     14.73 o 
  -4   9   4       32.13       21.48      6.93 o 
  -3   9   4        4.12        9.99      6.31 o 
  -2   9   4       58.79       56.93      6.98 o 
  -1   9   4        5.79        7.03      5.83 o 
   0   9   4       69.76       67.51      7.94 o 
   1   9   4       89.90       91.78     10.35 o 
   2   9   4      108.47       97.55     10.44 o 
   3   9   4        6.09        2.13      4.34 o 
   4   9   4       23.38       21.79      8.81 o 
  -5  10   4       10.34        3.51      7.71 o 
  -4  10   4      115.53      129.42     17.37 o 
  -3  10   4       14.64       11.69      6.00 o 
  -2  10   4       74.23       75.29     12.91 o 
  -1  10   4       22.03       36.17     12.83 o 
   0  10   4      124.93       97.91      8.56 o 
   1  10   4      194.95      188.44     19.13 o 
   2  10   4      215.00      199.53     15.60 o 
   3  10   4       31.45       28.18     10.02 o 
   4  10   4       35.47       39.17     15.75 o 
  -4  11   4       29.40       13.11      6.61 o 
  -3  11   4        3.89       -2.22      5.63 o 
  -2  11   4       10.53        7.95      4.52 o 
  -1  11   4        6.11       -0.23      6.94 o 
   0  11   4       62.71       65.10      7.36 o 
   1  11   4       23.89       23.56      8.21 o 
   2  11   4      113.37      102.11     15.32 o 
   3  11   4       74.42       76.18     15.59 o 
   4  11   4        5.23        8.62     10.84 o 
  -4  12   4       98.06      103.55     17.11 o 
  -3  12   4        9.20       -3.05      6.62 o 
  -2  12   4       93.97       88.10     12.60 o 
  -1  12   4      135.95      136.56     18.23 o 
   0  12   4       66.20       66.12      7.70 o 
   1  12   4       97.96      104.49     17.16 o 
   2  12   4       81.31       76.11     14.29 o 
   3  12   4       34.56       48.67     13.55 o 
  -4  13   4       27.02       52.21     13.94 o 
  -3  13   4        8.02        8.51     11.49 o 
  -2  13   4       32.79       34.25      9.46 o 
  -1  13   4       72.69       72.88     13.88 o 
   0  13   4        3.28        0.37      2.27 o 
   1  13   4       74.71       92.00     16.49 o 
   2  13   4       17.90       15.12      9.71 o 
   3  13   4        7.05       17.47      9.20 o 
  -3  14   4        0.95        2.15     16.78 o 
  -2  14   4       49.21       52.32     11.05 o 
  -1  14   4        4.01       18.36      9.51 o 
   0  14   4       10.43       11.91     11.80 o 
   1  14   4       45.85       42.35     12.79 o 
   2  14   4       13.15        1.08      9.51 o 
   3  14   4        0.78       -6.67     10.80 o 
  -3  15   4       30.78       54.89     16.42 o 
  -2  15   4       13.57       25.01     16.18 o 
  -1  15   4        1.13       -0.91      5.84 o 
   0  15   4      141.01      168.29     23.19 o 
   1  15   4       35.85       24.87     13.10 o 
   2  15   4       13.48       19.25     13.10 o 
  -2  16   4        5.25       26.10     17.38 o 
  -1  16   4       65.21       52.46     14.75 o 
   0  16   4       23.54       13.76     21.89 o 
   1  16   4       26.14       44.07     14.50 o 
  -1  17   4       10.18       14.13      9.88 o 
   0  17   4        3.08        7.46      6.56 o 
  -6   1   5       43.37       52.81     17.05 o 
  -5   1   5       12.69        1.15     22.85 o 
  -4   1   5       22.61       20.93      6.03 o 
  -3   1   5       58.84       59.32     10.96 o 
  -2   1   5       17.47       21.87      4.00 o 
  -1   1   5      263.14      269.47      9.43 o 
   0   1   5      924.23      931.37     23.67 o 
   1   1   5      123.39       93.08     22.87 o 
   2   1   5        9.85        6.38      5.79 o 
   3   1   5        3.13        2.34      1.23 o 
   4   1   5       46.02       46.08     12.94 o 
   5   1   5       16.55        3.69     12.79 o 
  -6   2   5       23.31       35.68     15.01 o 
  -5   2   5       40.56       41.19     13.88 o 
  -4   2   5      129.01      128.00     10.31 o 
  -3   2   5        0.47        0.43      3.23 o 
  -2   2   5       19.77       20.82      1.85 o 
  -1   2   5      209.80      234.12     10.24 o 
   0   2   5      985.12     1087.11     25.79 o 
   1   2   5      310.79      176.99     70.07 o 
   2   2   5      226.88      232.01     14.50 o 
   3   2   5       68.52       69.56      9.48 o 
   4   2   5       43.54       25.78      8.81 o 
   5   2   5        6.53       35.28     18.19 o 
  -6   3   5        2.29       -2.24     13.10 o 
  -5   3   5        9.47       20.53      7.52 o 
  -4   3   5       83.45       70.10      7.63 o 
  -3   3   5       57.13       48.43      6.30 o 
  -2   3   5        5.59        9.08      2.30 o 
  -1   3   5      303.09      331.24     11.63 o 
   0   3   5      158.50      167.37     12.21 o 
   1   3   5     1362.91     1471.56     36.34 o 
   2   3   5      123.12      145.48     11.17 o 
   3   3   5        6.19        6.57     10.47 o 
   4   3   5      157.94      134.24     31.58 o 
   5   3   5        5.52       19.00     14.69 o 
  -6   4   5        0.28       36.94     21.62 o 
  -5   4   5       21.69       26.13      8.63 o 
  -4   4   5       50.42       55.92      5.02 o 
  -3   4   5       45.12       44.49      4.05 o 
  -2   4   5      539.03      548.04     27.20 o 
  -1   4   5      242.17      244.05     11.56 o 
   0   4   5       71.60       77.61      6.24 o 
   1   4   5      437.48      366.42     36.49 o 
   2   4   5       22.83       17.81      6.76 o 
   3   4   5       24.16       21.82     15.31 o 
   4   4   5       69.56       67.06     23.32 o 
   5   4   5        2.00       19.90     15.63 o 
  -5   5   5       21.83        5.68     12.03 o 
  -4   5   5       41.50       33.44      5.46 o 
  -3   5   5        9.67        5.82      2.11 o 
  -2   5   5      586.79      578.87     15.91 o 
  -1   5   5      365.02      356.05     16.15 o 
   0   5   5      181.36      199.51     13.71 o 
   1   5   5        7.87        9.63      4.77 o 
   2   5   5        6.82       -3.43      7.87 o 
   3   5   5       21.95       18.35      7.89 o 
   4   5   5       40.70       30.22     17.39 o 
   5   5   5       50.75       46.99     23.17 o 
  -5   6   5        9.49       14.62     11.12 o 
  -4   6   5       77.42       69.83     13.28 o 
  -3   6   5       17.28       18.80      4.80 o 
  -2   6   5       19.03       23.77      4.40 o 
  -1   6   5      664.73      736.82     30.35 o 
   0   6   5      198.16      203.29     17.22 o 
   1   6   5       58.76       62.84      7.70 o 
   2   6   5       11.27        8.38      2.83 o 
   3   6   5      289.11      271.57     22.44 o 
   4   6   5       66.03       38.69     18.84 o 
  -5   7   5        0.14       12.70     13.80 o 
  -4   7   5       17.50       22.86     11.81 o 
  -3   7   5        5.05        2.45      7.25 o 
  -2   7   5       13.56        7.22      8.52 o 
  -1   7   5       46.46       37.02      6.32 o 
   0   7   5       84.79       86.99     11.05 o 
   1   7   5        8.50        8.48      5.23 o 
   2   7   5       63.09       54.92     11.54 o 
   3   7   5       95.19       78.91      8.53 o 
   4   7   5       22.79       26.23     12.16 o 
  -5   8   5       25.52       41.94     11.98 o 
  -4   8   5        7.39       11.49      6.77 o 
  -3   8   5      107.41       93.47     12.01 o 
  -2   8   5       69.83       69.81     10.47 o 
  -1   8   5       49.34       51.12      7.10 o 
   0   8   5      395.13      387.33     26.03 o 
   1   8   5       94.93       89.61     17.47 o 
   2   8   5       10.24        5.74      3.94 o 
   3   8   5       30.86       31.12     10.03 o 
   4   8   5       24.34       38.96      9.78 o 
  -5   9   5        0.35       -5.38      8.98 o 
  -4   9   5       16.56       22.15      9.49 o 
  -3   9   5      313.75      330.87     35.08 o 
  -2   9   5       40.60       50.02      9.33 o 
  -1   9   5       18.01       17.31      6.11 o 
   0   9   5        4.27       10.63      7.39 o 
   1   9   5      149.97      162.31     18.65 o 
   2   9   5       34.85       37.32      6.36 o 
   3   9   5       25.96       37.36     11.12 o 
   4   9   5       19.30        6.56      5.57 o 
  -5  10   5        2.04        0.20     31.01 o 
  -4  10   5       28.57       39.40     10.63 o 
  -3  10   5       96.36       78.58     18.19 o 
  -2  10   5       38.14       25.81     11.01 o 
  -1  10   5       43.57       28.44      7.26 o 
   0  10   5        6.39        0.22      6.25 o 
   1  10   5      137.12      146.52     17.04 o 
   2  10   5       94.54       86.93     13.84 o 
   3  10   5       16.71       28.95     11.65 o 
   4  10   5       12.40        6.09      9.17 o 
  -4  11   5        0.98       -0.54      7.46 o 
  -3  11   5        8.48       21.40     11.91 o 
  -2  11   5       31.52       20.74     11.35 o 
  -1  11   5       24.12        3.24     14.51 o 
   0  11   5       81.33       97.45     14.82 o 
   1  11   5      142.75      143.96     18.03 o 
   2  11   5       26.37       10.81      6.58 o 
   3  11   5        5.02        3.88      6.13 o 
  -4  12   5        1.00        4.37      6.02 o 
  -3  12   5        4.14        3.93      8.39 o 
  -2  12   5      151.18      161.49     20.35 o 
  -1  12   5       13.01       14.58     11.16 o 
   0  12   5       19.14       16.14     13.11 o 
   1  12   5       10.19       -0.11      4.84 o 
   2  12   5       13.44       11.07      6.99 o 
   3  12   5        8.80       -2.60      6.55 o 
  -4  13   5       17.36       30.61     10.66 o 
  -3  13   5        1.28      -12.63      8.42 o 
  -2  13   5      104.20      100.88     16.95 o 
  -1  13   5      147.75      135.51     19.09 o 
   0  13   5       30.99       24.95      8.94 o 
   1  13   5        4.11        4.94      6.10 o 
   2  13   5       26.49       24.24      9.36 o 
   3  13   5        8.70        9.79      8.66 o 
  -3  14   5       33.42       18.86     12.92 o 
  -2  14   5       22.84       18.11      7.74 o 
  -1  14   5        4.54       -8.30      6.64 o 
   0  14   5       35.57       22.49      9.54 o 
   1  14   5       55.92       55.69     14.26 o 
   2  14   5       54.37       43.45     13.25 o 
  -3  15   5       57.61       27.27     17.82 o 
  -2  15   5        0.85       -5.75      6.76 o 
  -1  15   5       19.20       14.75      7.61 o 
   0  15   5       17.62       18.49      9.57 o 
   1  15   5        0.50       -0.69      5.98 o 
   2  15   5        1.97      -23.36     15.58 o 
  -2  16   5       18.87        0.16      7.60 o 
  -1  16   5        2.69        8.09      7.17 o 
   0  16   5       24.23       34.35     12.73 o 
   1  16   5        2.62       14.76     10.39 o 
  -6   0   6       26.13       33.26     21.19 o 
  -5   0   6        1.46      -19.57     14.75 o 
  -4   0   6       60.75       56.81     11.82 o 
  -3   0   6       98.80      125.15     24.07 o 
  -2   0   6      143.61      146.07     12.38 o 
  -1   0   6      308.33      330.39     15.92 o 
   0   0   6     1375.42     1573.40     65.25 o 
   1   0   6      196.69      207.15     28.39 o 
   2   0   6      243.83      268.95     25.05 o 
   3   0   6      363.83      349.14     19.60 o 
   4   0   6       57.34       55.48     20.35 o 
   5   0   6       63.59       90.97     28.11 o 
  -6   1   6        2.45      -17.28     11.80 o 
  -5   1   6       59.44       62.57     14.88 o 
  -4   1   6       50.31       54.54      8.55 o 
  -3   1   6       63.42       72.84      7.90 o 
  -2   1   6       12.75       12.31      1.39 o 
  -1   1   6        1.99        1.16      1.84 o 
   0   1   6      254.79      245.54     13.56 o 
   1   1   6       31.94       37.22      9.31 o 
   2   1   6      243.49      246.19     17.42 o 
   3   1   6        0.91        4.32      3.24 o 
   4   1   6        9.42        5.55     10.26 o 
   5   1   6       44.63       36.02     14.14 o 
  -6   2   6       23.10       33.54     18.14 o 
  -5   2   6       54.31       59.77     28.19 o 
  -4   2   6      190.58      204.32     17.12 o 
  -3   2   6        0.39        4.37      4.07 o 
  -2   2   6       29.90       28.17      2.45 o 
  -1   2   6       52.21       51.06      5.41 o 
   0   2   6        9.31        3.00      2.66 o 
   1   2   6        7.65        5.25      2.75 o 
   2   2   6       11.05       14.41      4.23 o 
   3   2   6       79.20       82.52     10.15 o 
   4   2   6       16.16       10.06      7.42 o 
   5   2   6       37.65       57.05     23.85 o 
  -6   3   6        4.04       21.98     17.33 o 
  -5   3   6       64.27       75.97     14.58 o 
  -4   3   6      218.31      204.06     15.90 o 
  -3   3   6      117.55      106.35     13.26 o 
  -2   3   6      166.31      166.51      6.63 o 
  -1   3   6      577.89      562.37     15.30 o 
   0   3   6      314.20      361.55     19.64 o 
   1   3   6      596.09      604.93     22.71 o 
   2   3   6       12.76        9.83      4.35 o 
   3   3   6       96.22       44.18     32.50 o 
   4   3   6       14.06       32.06     17.93 o 
   5   3   6       12.96       27.10     17.68 o 
  -5   4   6       79.24       82.62     26.75 o 
  -4   4   6       49.30       44.36      9.30 o 
  -3   4   6       93.91       99.37     12.19 o 
  -2   4   6        2.21        1.27      1.46 o 
  -1   4   6      192.35      208.82     11.91 o 
   0   4   6      199.36      188.89     13.65 o 
   1   4   6      535.58      554.49     25.16 o 
   2   4   6       37.47       43.69     14.47 o 
   3   4   6        6.71        1.35      8.67 o 
   4   4   6       69.65       33.67     17.56 o 
  -5   5   6      234.49      240.92     25.95 o 
  -4   5   6       45.30       29.76     14.93 o 
  -3   5   6      109.87      142.09     15.42 o 
  -2   5   6        3.27        2.48      3.98 o 
  -1   5   6      147.80      132.09     10.54 o 
   0   5   6       63.15       65.99      6.10 o 
   1   5   6       26.62       45.76     14.56 o 
   2   5   6       44.74       44.49     10.27 o 
   3   5   6       58.04       57.70      5.78 o 
   4   5   6      105.02      111.24     32.15 o 
  -5   6   6       42.14       32.24     17.42 o 
  -4   6   6       62.40       59.97     20.60 o 
  -3   6   6       13.22       28.15     14.53 o 
  -2   6   6       91.49      101.94     10.76 o 
  -1   6   6       70.70       65.97     20.79 o 
   0   6   6       81.65       77.00      9.70 o 
   1   6   6       55.13       61.05     17.94 o 
   2   6   6       48.33       68.85     20.17 o 
   3   6   6        1.07        5.05      5.09 o 
   4   6   6       74.65      124.31     34.25 o 
  -5   7   6       24.65       26.85     19.27 o 
  -4   7   6        3.65        0.34     12.00 o 
  -3   7   6       11.41        4.04      4.20 o 
  -2   7   6      194.06      180.89     21.91 o 
  -1   7   6      569.53      621.14     29.66 o 
   0   7   6       81.27       72.61     11.84 o 
   1   7   6       26.66       24.24      6.80 o 
   2   7   6      275.48      287.81     27.39 o 
   3   7   6        4.67      -10.85     10.35 o 
   4   7   6        3.93        7.09     15.35 o 
  -5   8   6        5.39       22.58     16.22 o 
  -4   8   6        8.68       14.09     14.89 o 
  -3   8   6       23.13       24.75      8.72 o 
  -2   8   6       57.51       66.51     11.51 o 
  -1   8   6      162.44      181.73     13.85 o 
   0   8   6      307.67      360.81     36.31 o 
   1   8   6       96.86       96.61     14.41 o 
   2   8   6      144.30      123.92     18.28 o 
   3   8   6       25.91       17.14      9.65 o 
   4   8   6        1.25       -8.70      8.30 o 
  -5   9   6       40.07       58.14     21.61 o 
  -4   9   6        3.21        3.12     10.66 o 
  -3   9   6      112.74       90.52     22.57 o 
  -2   9   6       23.88       25.93      7.76 o 
  -1   9   6      296.36      282.95     21.41 o 
   0   9   6       80.25       80.51     18.45 o 
   1   9   6       41.40       41.93     14.18 o 
   2   9   6       16.26        9.07      3.52 o 
   3   9   6        3.65       -0.25     15.20 o 
   4   9   6       11.91       11.07      8.85 o 
  -4  10   6       41.54       33.28     17.54 o 
  -3  10   6       10.97       12.89     10.18 o 
  -2  10   6        4.73        2.73      5.79 o 
  -1  10   6      303.63      282.67     22.04 o 
   0  10   6       19.17       12.92      9.77 o 
   1  10   6      104.94       91.12     21.72 o 
   2  10   6       28.29       32.02      7.73 o 
   3  10   6       24.92       15.16     13.56 o 
  -4  11   6        0.32       21.05     13.80 o 
  -3  11   6       18.58       33.47     16.31 o 
  -2  11   6       85.34       88.98     14.52 o 
  -1  11   6       83.48       35.03     28.16 o 
   0  11   6      170.00      178.91     30.67 o 
   1  11   6       49.35       45.29     11.02 o 
   2  11   6        6.38        6.12      4.77 o 
   3  11   6        3.60        2.01      6.46 o 
  -4  12   6       28.93       35.31     12.27 o 
  -3  12   6        6.69        6.06     11.36 o 
  -2  12   6       98.78       87.27     14.63 o 
  -1  12   6        8.68        2.93      3.54 o 
   0  12   6       16.75        4.73     16.99 o 
   1  12   6       35.11       11.20     33.62 o 
   2  12   6       45.85       37.07      9.10 o 
   3  12   6        3.32       -6.44     11.85 o 
  -3  13   6        9.79       11.33     23.38 o 
  -2  13   6      121.20      143.60     16.10 o 
  -1  13   6       16.08       16.01      6.16 o 
   0  13   6       11.67       -3.41     16.60 o 
   1  13   6        8.59        1.88      8.90 o 
   2  13   6        2.88        5.26      8.14 o 
  -3  14   6       13.13        9.37      9.01 o 
  -2  14   6      125.14      119.44     15.19 o 
  -1  14   6        2.21        3.99     10.02 o 
   0  14   6        0.81       -3.39      6.44 o 
   1  14   6       29.96       30.30     16.48 o 
   2  14   6       49.89       55.66     14.97 o 
  -2  15   6        3.42       -7.03      7.28 o 
  -1  15   6        9.78        4.79      6.65 o 
   0  15   6        0.05       -7.54     12.18 o 
   1  15   6       21.35        2.35     21.14 o 
  -1  16   6        3.06       -9.08      8.58 o 
   0  16   6       51.60       73.69     17.10 o 
  -5   1   7       29.66       28.74     13.66 o 
  -4   1   7       62.94       63.61     10.36 o 
  -3   1   7      396.16      406.70     22.02 o 
  -2   1   7       12.04       11.27      1.97 o 
  -1   1   7      136.83      129.17      7.99 o 
   0   1   7       64.92       55.12      8.34 o 
   1   1   7       56.40       51.88      7.97 o 
   2   1   7      232.11      249.48     18.66 o 
   3   1   7       28.96       33.13      5.18 o 
   4   1   7        0.13       10.94     17.44 o 
  -5   2   7       52.77       47.16     13.11 o 
  -4   2   7      393.14      458.85     24.06 o 
  -3   2   7      129.32      127.01     12.87 o 
  -2   2   7       12.81       12.90      2.05 o 
  -1   2   7       32.31       39.09      4.54 o 
   0   2   7       61.19       64.68      7.64 o 
   1   2   7        6.48        3.75      3.23 o 
   2   2   7      388.30      433.45     23.94 o 
   3   2   7       27.48       16.73     12.71 o 
   4   2   7       22.09       -0.78      7.94 o 
  -5   3   7       39.90       51.47     12.83 o 
  -4   3   7      178.55      204.34     17.10 o 
  -3   3   7       38.55       38.11      6.32 o 
  -2   3   7       59.38       57.67      4.52 o 
  -1   3   7       11.31       12.11      3.49 o 
   0   3   7      163.73      159.08     12.35 o 
   1   3   7       55.87       55.51      7.66 o 
   2   3   7       19.02       16.17      5.66 o 
   3   3   7        5.96       -2.64     11.71 o 
   4   3   7       12.33       21.31     13.47 o 
  -5   4   7       68.43       47.69     12.36 o 
  -4   4   7      159.61      155.57     18.67 o 
  -3   4   7        0.69        2.00      2.18 o 
  -2   4   7      286.48      291.73     10.70 o 
  -1   4   7        8.91       10.17      3.44 o 
   0   4   7       78.26       83.79      8.38 o 
   1   4   7      124.09      132.71     15.85 o 
   2   4   7       16.13       18.55      7.90 o 
   3   4   7       37.51       13.19     10.43 o 
   4   4   7        8.93      -18.28     16.53 o 
  -5   5   7       87.68      109.97     19.76 o 
  -4   5   7       27.41       21.00      8.28 o 
  -3   5   7       38.35       33.48      4.26 o 
  -2   5   7       37.94       33.44      4.72 o 
  -1   5   7      170.19      174.55     11.96 o 
   0   5   7       52.02       54.97      6.94 o 
   1   5   7      215.74      213.28     33.79 o 
   2   5   7       40.32       39.94     15.26 o 
   3   5   7       18.95       14.56     13.73 o 
   4   5   7        9.21       22.67     15.91 o 
  -5   6   7      143.40      159.58     22.76 o 
  -4   6   7        7.04        9.02     10.55 o 
  -3   6   7       97.26       99.25      9.91 o 
  -2   6   7      251.57      239.94     17.04 o 
  -1   6   7       65.97       65.60     10.16 o 
   0   6   7      373.06      357.23     26.78 o 
   1   6   7       80.14       75.76      8.91 o 
   2   6   7       53.07       42.19     17.93 o 
   3   6   7       29.46       20.64     15.88 o 
   4   6   7       24.74       27.53     17.55 o 
  -5   7   7       67.28       65.04     25.14 o 
  -4   7   7        9.98        6.82      7.24 o 
  -3   7   7      188.86       38.95     61.51 o 
  -2   7   7        7.15        5.21      4.12 o 
  -1   7   7       69.26       54.57      8.30 o 
   0   7   7      147.56      177.86     25.43 o 
   1   7   7        3.83        4.96      6.09 o 
   2   7   7        1.75        4.92     10.08 o 
   3   7   7        3.74       -0.61     12.40 o 
   4   7   7       10.32       60.91     27.52 o 
  -5   8   7        3.07       13.25     14.69 o 
  -4   8   7        0.79       14.32     13.31 o 
  -3   8   7        4.80       23.74     12.29 o 
  -2   8   7       70.55       70.00      9.33 o 
  -1   8   7      188.95      178.45     25.68 o 
   0   8   7      786.62      816.21     56.29 o 
   1   8   7        9.03       11.36      9.57 o 
   2   8   7      114.69      113.86     19.00 o 
   3   8   7       51.78       59.37     18.34 o 
   4   8   7        5.46       15.06      9.20 o 
  -5   9   7       13.54       30.14     18.27 o 
  -4   9   7       32.81       20.00     15.13 o 
  -3   9   7       29.45       21.59     12.52 o 
  -2   9   7       34.26       42.00      9.74 o 
  -1   9   7      136.23      108.07     21.06 o 
   0   9   7       76.64       74.84     18.63 o 
   1   9   7       22.24       15.10      7.69 o 
   2   9   7       64.26       69.27     15.56 o 
   3   9   7       89.79       98.66     22.75 o 
  -4  10   7        2.78        9.10      9.37 o 
  -3  10   7       11.25       10.35     10.05 o 
  -2  10   7       59.40       51.79     10.98 o 
  -1  10   7      439.77      507.96     47.11 o 
   0  10   7       41.82       25.77     12.60 o 
   1  10   7       55.20       69.15     14.96 o 
   2  10   7       31.04       31.59      7.43 o 
   3  10   7       28.41       24.17     10.45 o 
  -4  11   7       17.64       13.93     12.17 o 
  -3  11   7       22.41        7.42      8.95 o 
  -2  11   7       86.95       73.10     12.99 o 
  -1  11   7      226.71      272.97     36.39 o 
   0  11   7       59.10       63.64     19.47 o 
   1  11   7       17.87       11.26      9.46 o 
   2  11   7        6.60       -6.62      5.14 o 
   3  11   7       83.64       93.56     19.52 o 
  -4  12   7       17.04       39.59     18.35 o 
  -3  12   7       20.93       40.43     16.43 o 
  -2  12   7       62.67       55.50     12.07 o 
  -1  12   7       68.08       85.87     21.55 o 
   0  12   7       17.20       12.32      9.82 o 
   1  12   7       32.87       40.27     10.62 o 
   2  12   7       12.93       12.64      6.25 o 
  -3  13   7        6.57       16.92     11.88 o 
  -2  13   7      173.93      169.41     20.95 o 
  -1  13   7       23.75       31.56     14.55 o 
   0  13   7        9.05       12.20      6.51 o 
   1  13   7       38.33       35.34     10.78 o 
   2  13   7       66.09       77.64     13.60 o 
  -3  14   7        4.64        1.46     17.17 o 
  -2  14   7      148.78      175.42     23.73 o 
  -1  14   7       66.15       67.62     14.90 o 
   0  14   7       12.45        4.16      6.09 o 
   1  14   7       45.77       43.67     18.11 o 
  -2  15   7       33.80       38.51     16.94 o 
  -1  15   7       23.02        4.99     17.35 o 
   0  15   7        6.43       -4.34     19.35 o 
   1  15   7       12.47        4.47      9.97 o 
  -5   0   8       44.66       60.99     18.86 o 
  -4   0   8       61.76       86.46     21.32 o 
  -3   0   8     1679.70     1756.20     91.59 o 
  -2   0   8       94.21      100.26     22.95 o 
  -1   0   8       65.85       63.31     10.29 o 
   0   0   8       18.00       52.09     14.97 o 
   1   0   8       16.03        8.21      7.13 o 
   2   0   8      484.29      515.63     55.88 o 
   3   0   8      478.43      536.99     33.17 o 
   4   0   8        3.41      -10.43     11.59 o 
  -5   1   8       21.88       22.13     11.88 o 
  -4   1   8      158.67      170.11     20.90 o 
  -3   1   8      516.12      505.19     26.48 o 
  -2   1   8        5.23        0.53      2.55 o 
  -1   1   8      150.81      153.62      9.48 o 
   0   1   8       75.32       80.34     10.49 o 
   1   1   8      351.10      383.75     30.55 o 
   2   1   8       69.26       87.07     11.71 o 
   3   1   8        1.78        4.01      7.04 o 
   4   1   8        0.73        2.58      6.04 o 
  -5   2   8       30.18       30.99     13.89 o 
  -4   2   8      217.06      269.70     26.58 o 
  -3   2   8       60.60       57.10     16.07 o 
  -2   2   8      361.28      337.37     10.99 o 
  -1   2   8       44.66       50.76      5.67 o 
   0   2   8      319.14      308.55     15.76 o 
   1   2   8        3.48        5.52      4.93 o 
   2   2   8      132.72      125.18     15.07 o 
   3   2   8      124.02      135.34     13.60 o 
   4   2   8        1.97       -7.08      7.10 o 
  -5   3   8        9.40       21.17      8.81 o 
  -4   3   8      289.27      302.61     22.15 o 
  -3   3   8      135.07      141.97     13.49 o 
  -2   3   8      280.14      268.09      9.51 o 
  -1   3   8       78.29       71.78      7.69 o 
   0   3   8       46.90       34.91      6.09 o 
   1   3   8      546.27      557.16     25.05 o 
   2   3   8       83.62       75.66     11.03 o 
   3   3   8       76.21       80.02     17.55 o 
   4   3   8       18.44       26.27     17.21 o 
  -5   4   8        3.93       18.83      7.91 o 
  -4   4   8       45.61       40.54      9.86 o 
  -3   4   8      127.91      128.41      6.80 o 
  -2   4   8      173.42      176.73      9.00 o 
  -1   4   8       39.63       39.49      4.76 o 
   0   4   8      140.26      166.15     12.85 o 
   1   4   8      454.76      468.37     26.84 o 
   2   4   8        0.33       10.07      7.85 o 
   3   4   8        0.65       14.49     12.82 o 
   4   4   8        5.43       26.57     20.91 o 
  -5   5   8       24.94       20.25     10.02 o 
  -4   5   8       30.73       33.41     11.40 o 
  -3   5   8        9.88        5.91      2.04 o 
  -2   5   8      404.77      381.48     19.63 o 
  -1   5   8      279.82      290.82     16.34 o 
   0   5   8       80.34       72.41      9.77 o 
   1   5   8      533.99      548.16     55.47 o 
   2   5   8      111.82      123.53     23.36 o 
   3   5   8        4.93        7.36     11.10 o 
   4   5   8        4.17        4.32      9.81 o 
  -5   6   8       89.55       99.12     19.16 o 
  -4   6   8        4.80        3.84      6.22 o 
  -3   6   8       32.82       34.79      6.43 o 
  -2   6   8       51.95       43.05      5.67 o 
  -1   6   8      168.53      153.60     11.99 o 
   0   6   8      139.58      146.36     18.35 o 
   1   6   8       79.23       69.43      9.85 o 
   2   6   8       68.43       63.06     20.79 o 
   3   6   8       34.23       28.84     18.96 o 
   4   6   8        0.87      -15.81     14.99 o 
  -5   7   8       49.06       61.08     24.96 o 
  -4   7   8       49.49       48.17     12.48 o 
  -3   7   8       93.95       85.94     10.41 o 
  -2   7   8      112.64      123.10     15.03 o 
  -1   7   8       49.16       62.41     12.08 o 
   0   7   8      275.02      335.70     28.15 o 
   1   7   8       49.67       74.55     14.83 o 
   2   7   8        5.75       16.03     13.69 o 
   3   7   8       12.16        8.89      7.89 o 
  -5   8   8        1.58       -0.07     13.66 o 
  -4   8   8       29.74       40.15     18.53 o 
  -3   8   8       26.44       24.10      7.72 o 
  -2   8   8       29.81       33.76      6.54 o 
  -1   8   8       52.43       32.91     11.99 o 
   0   8   8      708.70      722.21     42.60 o 
   1   8   8        1.14        1.74      4.96 o 
   2   8   8        2.41        6.76      6.01 o 
   3   8   8        4.94        6.32      6.04 o 
  -4   9   8        2.52       -5.64     10.23 o 
  -3   9   8       11.47        8.33      6.31 o 
  -2   9   8       64.95       62.98     11.75 o 
  -1   9   8        8.78       12.37      8.03 o 
   0   9   8       11.41        2.65      5.32 o 
   1   9   8       42.91       31.40     10.21 o 
   2   9   8       13.97        9.63      7.30 o 
   3   9   8       32.12       39.86     13.28 o 
  -4  10   8        3.47      -23.88     15.92 o 
  -3  10   8       30.95       25.68      8.39 o 
  -2  10   8       59.21       45.67      9.99 o 
  -1  10   8       68.19       72.99     18.71 o 
   0  10   8       48.04       24.39     11.56 o 
   1  10   8       39.89       31.39     10.70 o 
   2  10   8       18.22       28.62      7.42 o 
   3  10   8        3.83      -12.34      8.45 o 
  -4  11   8        3.57      -25.54     17.03 o 
  -3  11   8       10.79        3.41      9.55 o 
  -2  11   8        5.03       12.01      6.39 o 
  -1  11   8      103.42      106.35     23.32 o 
   0  11   8       23.92       16.76     10.91 o 
   1  11   8       25.52       37.46     11.52 o 
   2  11   8       13.04       16.31      6.63 o 
  -3  12   8        0.42      -11.02      7.34 o 
  -2  12   8       10.63       19.61      8.26 o 
  -1  12   8        5.03       -4.66      6.99 o 
   0  12   8        3.36        5.53      9.55 o 
   1  12   8        8.10       17.26      9.68 o 
   2  12   8        5.60        0.37      6.52 o 
  -3  13   8       10.40       12.46     11.37 o 
  -2  13   8       38.50       27.08     13.33 o 
  -1  13   8       18.14        9.51      9.00 o 
   0  13   8        4.64        9.56      9.48 o 
   1  13   8        6.38        3.87     11.29 o 
   2  13   8       20.43       47.39     24.71 o 
  -2  14   8        1.12       18.07     12.78 o 
  -1  14   8        1.88       26.07     13.88 o 
   0  14   8       16.14        2.10      7.92 o 
   1  14   8        9.75       12.19      6.15 o 
  -1  15   8       13.48        3.10     16.89 o 
   0  15   8       16.66        6.80     11.69 o 
  -5   1   9        4.39       23.02     12.75 o 
  -4   1   9       81.93       71.56     19.92 o 
  -3   1   9      175.73      173.66     22.02 o 
  -2   1   9      245.81      252.11     14.54 o 
  -1   1   9       39.62       34.34      5.69 o 
   0   1   9       33.08       32.63      8.68 o 
   1   1   9       35.82       34.76      8.57 o 
   2   1   9       77.76       66.25     23.65 o 
   3   1   9      124.06      112.58     21.54 o 
   4   1   9       55.66       41.34     14.48 o 
  -5   2   9       38.24       57.60     19.00 o 
  -4   2   9       18.15       12.21      6.65 o 
  -3   2   9       81.98       78.26     16.20 o 
  -2   2   9      193.02      192.37     10.60 o 
  -1   2   9       24.51       27.25      5.81 o 
   0   2   9       70.13       58.81      8.36 o 
   1   2   9      268.62      263.50     20.89 o 
   2   2   9      337.05      380.86     25.63 o 
   3   2   9       42.70       68.50     16.89 o 
   4   2   9       58.98       26.88     12.74 o 
  -5   3   9       12.47        7.98      6.71 o 
  -4   3   9       71.13       85.75     14.11 o 
  -3   3   9       90.34      101.96     12.20 o 
  -2   3   9      304.21      302.62     12.00 o 
  -1   3   9       32.30       27.38      5.03 o 
   0   3   9       86.21       81.52     11.69 o 
   1   3   9      219.17      239.67     17.32 o 
   2   3   9       97.10       96.94     13.22 o 
   3   3   9        7.41        9.36     24.40 o 
   4   3   9       61.41      105.63     33.00 o 
  -5   4   9       21.15       29.82     12.80 o 
  -4   4   9       30.30       27.40     10.90 o 
  -3   4   9       13.28        9.29      3.08 o 
  -2   4   9      166.93      177.00     10.24 o 
  -1   4   9       44.05       55.29      6.69 o 
   0   4   9       69.59       61.05      8.52 o 
   1   4   9       19.03       20.80      6.43 o 
   2   4   9      114.07      110.57     29.00 o 
   3   4   9       26.44       24.06     16.92 o 
   4   4   9      104.97      141.87     38.78 o 
  -5   5   9        0.13       -5.18      7.79 o 
  -4   5   9       35.52       37.44     10.51 o 
  -3   5   9       41.63       37.34      5.68 o 
  -2   5   9      109.40      103.80      9.54 o 
  -1   5   9      255.73      252.25     16.19 o 
   0   5   9       59.30       58.00      9.34 o 
   1   5   9      173.28      150.00     22.43 o 
   2   5   9       30.54       45.02     14.37 o 
   3   5   9        2.69       -5.35     10.24 o 
  -5   6   9        2.34       18.58     10.92 o 
  -4   6   9        6.38       -1.24      7.04 o 
  -3   6   9       15.34        9.09      4.16 o 
  -2   6   9      448.12      438.86     25.86 o 
  -1   6   9      377.09      361.91     27.79 o 
   0   6   9      192.06      201.73     16.06 o 
   1   6   9       57.60       50.59      9.31 o 
   2   6   9       15.50        4.79      6.63 o 
   3   6   9       13.06       -0.41      8.68 o 
  -5   7   9       24.22       25.71     18.50 o 
  -4   7   9        9.92        8.93      7.26 o 
  -3   7   9       20.90       15.90      5.78 o 
  -2   7   9       11.64        8.00      2.97 o 
  -1   7   9      345.47      364.56     28.66 o 
   0   7   9        2.55       -2.42     10.81 o 
   1   7   9       47.25       41.54     12.19 o 
   2   7   9       15.88        4.94      8.78 o 
   3   7   9       38.98       54.39     24.43 o 
  -4   8   9       19.56       18.77      9.59 o 
  -3   8   9        6.00       -1.02      5.64 o 
  -2   8   9       24.65       11.24     19.31 o 
  -1   8   9      141.27      126.18     20.69 o 
   0   8   9       67.93       61.61     13.43 o 
   1   8   9        0.66       -7.44     14.33 o 
   2   8   9        0.91       -2.46      8.74 o 
   3   8   9        5.24       -1.05      6.10 o 
  -4   9   9       34.20       17.22     10.28 o 
  -3   9   9        7.68        7.68      5.66 o 
  -2   9   9        1.70       14.03      7.96 o 
  -1   9   9      169.31      182.23     22.52 o 
   0   9   9      162.75      198.23     24.40 o 
   1   9   9       49.76       36.20     19.33 o 
   2   9   9        4.29        2.06      6.02 o 
   3   9   9        7.54       13.59     12.24 o 
  -4  10   9       25.76        7.32     11.24 o 
  -3  10   9        5.41        9.44      6.00 o 
  -2  10   9       16.50        8.12      8.78 o 
  -1  10   9        5.27        2.29      6.74 o 
   0  10   9       58.25       71.83     15.65 o 
   1  10   9       21.11       24.31      9.99 o 
   2  10   9       10.71        5.78     26.96 o 
  -3  11   9       10.95        6.58      9.63 o 
  -2  11   9        4.52       12.12      8.53 o 
  -1  11   9       13.07        7.35      6.04 o 
   0  11   9       16.98       41.37     12.30 o 
   1  11   9       25.79       23.06      8.64 o 
   2  11   9       20.84       34.11     14.03 o 
  -3  12   9        6.13        3.30      8.35 o 
  -2  12   9       39.66       39.85     15.01 o 
  -1  12   9       65.14       44.20     16.39 o 
   0  12   9       57.75       55.71     14.58 o 
   1  12   9       85.69      119.22     22.02 o 
   2  12   9        1.13       -4.17     17.26 o 
  -2  13   9       28.47       27.15     12.72 o 
  -1  13   9      106.33      113.64     27.65 o 
   0  13   9        3.36        1.77     25.13 o 
   1  13   9       55.18       53.37     11.84 o 
  -1  14   9        3.35       11.89     10.48 o 
   0  14   9        6.55       19.18      9.24 o 
  -5   0  10       14.40       14.07     11.37 o 
  -4   0  10       88.58       97.45     25.01 o 
  -3   0  10       79.50       90.96     23.81 o 
  -2   0  10        8.15        2.98      9.07 o 
  -1   0  10        1.73        1.07      7.15 o 
   0   0  10       55.86       55.96     17.68 o 
   1   0  10       45.74       44.42     16.03 o 
   2   0  10      476.28      498.21     59.61 o 
   3   0  10      364.57      459.72     63.60 o 
  -5   1  10       14.82        4.29     20.55 o 
  -4   1  10       22.49       14.37      6.40 o 
  -3   1  10      129.57      154.52     22.26 o 
  -2   1  10       30.87       40.23      8.51 o 
  -1   1  10       90.86       78.85     10.48 o 
   0   1  10       12.61        2.78      4.43 o 
   1   1  10      125.74      119.44     15.04 o 
   2   1  10      277.75      306.76     24.65 o 
   3   1  10       91.32       90.34     19.78 o 
  -5   2  10        6.85        8.97     10.09 o 
  -4   2  10       12.57        4.53      6.44 o 
  -3   2  10      161.19      146.28     19.47 o 
  -2   2  10      156.80      158.27     11.27 o 
  -1   2  10        8.13        6.20      4.83 o 
   0   2  10        6.67        0.67      6.96 o 
   1   2  10      157.38      156.92     16.82 o 
   2   2  10       45.01       27.15     11.05 o 
   3   2  10       35.28       37.35     13.53 o 
  -5   3  10       29.71        1.90      7.54 o 
  -4   3  10        5.10        3.35      4.66 o 
  -3   3  10       72.66       63.47      4.47 o 
  -2   3  10       31.91       21.46      3.99 o 
  -1   3  10      173.43      172.53     16.76 o 
   0   3  10      199.33      199.92     19.19 o 
   1   3  10       40.74       49.51      9.87 o 
   2   3  10       47.83       43.65      9.56 o 
   3   3  10       21.24       17.95     10.90 o 
  -5   4  10        4.56        7.05      8.99 o 
  -4   4  10       42.86       32.87     14.32 o 
  -3   4  10       35.22       28.07      4.99 o 
  -2   4  10       88.67       88.31      7.97 o 
  -1   4  10       56.08       52.33      8.20 o 
   0   4  10       60.10       66.12      9.37 o 
   1   4  10       72.86       71.41     11.83 o 
   2   4  10        4.40       -0.89      4.26 o 
   3   4  10       60.06       76.95     26.89 o 
  -5   5  10       25.33       22.35     14.34 o 
  -4   5  10       34.32       40.99     16.81 o 
  -3   5  10       19.38       15.68      3.74 o 
  -2   5  10       40.04       34.51      6.57 o 
  -1   5  10      271.86      265.42     20.46 o 
   0   5  10       26.49       24.04      5.70 o 
   1   5  10       20.02       18.24      6.80 o 
   2   5  10       17.06       36.80     18.56 o 
   3   5  10        3.44       21.03     22.43 o 
  -4   6  10       14.17       30.50     14.77 o 
  -3   6  10       25.48       21.10      6.16 o 
  -2   6  10       88.93       90.65      9.24 o 
  -1   6  10       98.15      103.79     15.68 o 
   0   6  10       99.61      108.32     12.64 o 
   1   6  10       82.10       84.92     18.29 o 
   2   6  10        6.81       -1.46     14.09 o 
   3   6  10        8.24       12.08     13.91 o 
  -4   7  10        1.11      -18.77     12.51 o 
  -3   7  10       86.94       96.04     25.57 o 
  -2   7  10       58.80       69.12     12.68 o 
  -1   7  10      133.05      124.61     17.85 o 
   0   7  10      138.32      146.05     20.63 o 
   1   7  10       17.21        8.79      6.88 o 
   2   7  10       12.96       17.73     11.50 o 
   3   7  10       14.77       17.16     16.13 o 
  -4   8  10        6.26        2.99      7.31 o 
  -3   8  10      119.02      135.29     31.03 o 
  -2   8  10       57.47       56.24     11.83 o 
  -1   8  10       97.59       86.70     15.18 o 
   0   8  10       82.19       96.55     22.35 o 
   1   8  10        1.67      -10.51      7.44 o 
   2   8  10        2.88       -4.47      8.05 o 
  -4   9  10       10.38       35.30     17.57 o 
  -3   9  10       33.64       11.36     11.31 o 
  -2   9  10       11.80       17.00      7.82 o 
  -1   9  10       68.60       76.65     31.98 o 
   0   9  10      111.05      114.77     19.61 o 
   1   9  10       72.55      107.90     19.56 o 
   2   9  10       30.77       38.39     13.86 o 
  -3  10  10       20.09       48.66     20.10 o 
  -2  10  10        1.66        2.87      4.98 o 
  -1  10  10       16.50       19.93     10.08 o 
   0  10  10       57.78       39.31     17.55 o 
   1  10  10       16.78       13.70      8.74 o 
   2  10  10       13.29       13.18     10.41 o 
  -3  11  10        3.16       16.83     14.09 o 
  -2  11  10        0.46       -1.14      4.74 o 
  -1  11  10        2.27       -3.66      7.09 o 
   0  11  10        9.50        2.04      9.97 o 
   1  11  10       26.52       10.14      9.70 o 
  -2  12  10        8.58       14.31     10.27 o 
  -1  12  10       10.08       19.47      9.62 o 
   0  12  10       34.67       41.01     13.35 o 
   1  12  10        9.35        1.82     13.61 o 
  -2  13  10       13.10       14.94     10.54 o 
  -1  13  10        2.41        8.63     33.38 o 
   0  13  10       12.48       23.75     10.41 o 
  -5   1  11       15.32       36.25     12.22 o 
  -4   1  11       10.14        8.80      7.69 o 
  -3   1  11        4.07        2.71      5.95 o 
  -2   1  11      121.14      132.24     15.97 o 
  -1   1  11       23.82       29.25      7.01 o 
   0   1  11       63.66       58.10     10.60 o 
   1   1  11        2.98       -3.38      6.31 o 
   2   1  11       34.84       28.63      8.01 o 
   3   1  11        8.88      -17.33     11.55 o 
  -5   2  11        8.99       -9.15     10.61 o 
  -4   2  11       75.16       65.85     16.96 o 
  -3   2  11       12.92       15.60      8.79 o 
  -2   2  11       58.25       62.31      7.76 o 
  -1   2  11       10.95        5.25      4.34 o 
   0   2  11      106.77       85.33     12.73 o 
   1   2  11       31.39       26.48      8.07 o 
   2   2  11       27.87       42.75     10.06 o 
   3   2  11       55.01       54.85     17.15 o 
  -5   3  11      133.94      139.24     32.16 o 
  -4   3  11       10.74       15.79      8.01 o 
  -3   3  11        2.55        7.23      7.31 o 
  -2   3  11       30.27       19.62      4.85 o 
  -1   3  11        2.56        1.96      4.61 o 
   0   3  11        2.86       -6.30      5.44 o 
   1   3  11        2.31        5.81      4.85 o 
   2   3  11        1.47        5.06      8.17 o 
   3   3  11       30.08       37.49     20.58 o 
  -4   4  11        5.48       14.57      8.09 o 
  -3   4  11        0.33        7.51      6.79 o 
  -2   4  11       68.72       77.97      9.01 o 
  -1   4  11       93.29      101.02     14.02 o 
   0   4  11      143.65      150.35     17.58 o 
   1   4  11       32.85       25.37      9.32 o 
   2   4  11       33.07       47.18     24.99 o 
   3   4  11       48.32       60.22     26.81 o 
  -4   5  11        2.31        1.69      7.45 o 
  -3   5  11       76.13       96.76     25.76 o 
  -2   5  11       27.13       29.64      6.35 o 
  -1   5  11       60.15       67.27      9.78 o 
   0   5  11       11.02       76.91     82.20 o 
   1   5  11        1.32       -1.41      9.02 o 
   2   5  11        4.36       45.98     22.83 o 
   3   5  11       15.12       19.62     17.55 o 
  -4   6  11        8.36       32.23     15.89 o 
  -3   6  11       69.92       65.58     24.04 o 
  -2   6  11      169.00      184.31     35.05 o 
  -1   6  11       12.37       31.93     28.04 o 
   0   6  11       13.59       -1.13      6.25 o 
   1   6  11        2.07       -5.27      7.52 o 
   2   6  11        2.47      -18.27     15.13 o 
  -4   7  11       14.54       -0.41      8.19 o 
  -3   7  11       11.55       46.05     19.20 o 
  -2   7  11       13.79       38.12     10.11 o 
  -1   7  11        5.06        0.92      5.86 o 
   0   7  11       96.98       86.18     16.76 o 
   1   7  11       23.74       20.63      7.25 o 
   2   7  11        4.11        5.33      9.44 o 
  -4   8  11       48.49      102.23     28.94 o 
  -3   8  11        4.02       -2.96      8.35 o 
  -2   8  11        0.32        0.39      8.16 o 
  -1   8  11      141.81      157.14     24.28 o 
   0   8  11       86.77      114.89     19.43 o 
   1   8  11       25.11       23.02     10.78 o 
   2   8  11       10.48      -11.43      8.29 o 
  -3   9  11       30.76        8.95     11.83 o 
  -2   9  11        9.67       20.14      7.41 o 
  -1   9  11       31.17       38.67     11.48 o 
   0   9  11       22.68       20.88     20.46 o 
   1   9  11        7.00        9.93      7.77 o 
   2   9  11        2.00        6.95      7.99 o 
  -3  10  11       13.64       48.14     22.90 o 
  -2  10  11        4.50        2.67      7.41 o 
  -1  10  11       16.38       23.22      8.19 o 
   0  10  11       43.51       46.04     13.59 o 
   1  10  11       61.28       53.39     15.37 o 
  -2  11  11      144.36      172.14     35.00 o 
  -1  11  11        1.41       -6.49      6.19 o 
   0  11  11       97.27      112.91     21.25 o 
   1  11  11       98.08      104.53     20.91 o 
  -2  12  11       20.83       -1.30      6.51 o 
  -1  12  11        4.47       17.19      9.13 o 
   0  12  11       73.52       64.31     27.63 o 
  -4   0  12      131.82      164.25     35.49 o 
  -3   0  12      131.17      146.20     32.97 o 
  -2   0  12       39.27       86.77     26.59 o 
  -1   0  12      126.61      114.26     38.44 o 
   0   0  12       52.25       54.06     17.43 o 
   1   0  12      135.03      158.63     23.22 o 
   2   0  12       26.71       17.64     22.76 o 
  -4   1  12      116.33      114.79     21.17 o 
  -3   1  12       16.52        8.12      7.04 o 
  -2   1  12        5.64        5.07     11.81 o 
  -1   1  12       48.46       39.90      8.64 o 
   0   1  12       22.21       22.06      8.09 o 
   1   1  12        2.35        0.64      6.15 o 
   2   1  12        4.93        0.98      6.00 o 
  -4   2  12       62.55       78.05     17.71 o 
  -3   2  12       28.98       22.29     10.85 o 
  -2   2  12       75.78       75.06     10.03 o 
  -1   2  12       63.39       50.08     14.06 o 
   0   2  12       15.39       17.66      6.44 o 
   1   2  12       52.25       54.25     11.66 o 
   2   2  12       10.16        5.67      8.47 o 
  -4   3  12       11.75       23.09     10.54 o 
  -3   3  12        5.09        2.85      8.38 o 
  -2   3  12       43.28       46.78     15.54 o 
  -1   3  12      192.77      189.41     19.81 o 
   0   3  12       53.90       48.19     12.79 o 
   1   3  12       30.48       18.84      8.76 o 
   2   3  12       10.38       13.31     19.86 o 
  -4   4  12       33.03       43.60     13.01 o 
  -3   4  12       27.41       25.19     10.78 o 
  -2   4  12       49.27       51.10      7.80 o 
  -1   4  12       20.25       13.81      6.41 o 
   0   4  12        1.42       -5.87      5.66 o 
   1   4  12        2.05      -10.20      7.13 o 
   2   4  12       15.12        1.84     14.50 o 
  -4   5  12        0.61      -19.62     13.66 o 
  -3   5  12       22.65       26.70     11.28 o 
  -2   5  12       46.20       48.65      7.84 o 
  -1   5  12       29.37       35.18      7.51 o 
   0   5  12       36.56       31.57     11.03 o 
   1   5  12       22.03       72.59     51.29 o 
   2   5  12       34.02       44.06     25.57 o 
  -4   6  12       20.45       48.36     22.54 o 
  -3   6  12       16.81        9.79     11.36 o 
  -2   6  12        5.70        6.53      3.71 o 
  -1   6  12        7.51        4.97      4.24 o 
   0   6  12        9.50        4.85      5.33 o 
   1   6  12       14.54       16.61     10.12 o 
   2   6  12       52.70       80.77     30.61 o 
  -3   7  12        6.85       22.48     15.12 o 
  -2   7  12        5.86       10.79      5.43 o 
  -1   7  12        3.59        5.33      7.30 o 
   0   7  12       73.43       93.39     14.94 o 
   1   7  12       60.31       80.38     14.98 o 
  -3   8  12        6.98        3.93     10.22 o 
  -2   8  12       33.96       29.30      9.77 o 
  -1   8  12       14.66       25.24     10.70 o 
   0   8  12       34.68       39.39     12.54 o 
   1   8  12        4.11        3.42      5.45 o 
  -3   9  12       16.88       28.73     18.35 o 
  -2   9  12        4.10       18.69      7.84 o 
  -1   9  12      119.04      136.37     24.29 o 
   0   9  12        4.97        6.88      9.57 o 
   1   9  12       69.24       72.88     14.62 o 
  -2  10  12        3.01       -2.19      9.44 o 
  -1  10  12       98.23      119.53     21.46 o 
   0  10  12        7.36       22.98     10.96 o 
  -1  11  12       14.91       38.80     13.58 o 
  -4   1  13        3.61       -1.44     14.58 o 
  -3   1  13      161.41      211.64     30.07 o 
  -2   1  13        4.83       -2.75     20.82 o 
  -1   1  13       73.69       60.80     14.97 o 
   0   1  13       20.70        4.89      5.67 o 
   1   1  13       12.59       -1.34      5.03 o 
   2   1  13       64.33       63.53     14.61 o 
  -4   2  13        5.99        0.27      7.74 o 
  -3   2  13       53.47       43.03     14.19 o 
  -2   2  13       72.26       81.80     10.76 o 
  -1   2  13       49.88       59.20     14.00 o 
   0   2  13       48.85       43.28     13.53 o 
   1   2  13       34.58       41.78     12.71 o 
   2   2  13        0.25       -2.48      8.60 o 
  -4   3  13       25.42       33.20     13.86 o 
  -3   3  13        7.91        3.46     10.32 o 
  -2   3  13       30.04       25.39      6.54 o 
  -1   3  13        8.21       17.52      7.50 o 
   0   3  13       32.29       26.52     10.41 o 
   1   3  13       90.06       78.50     18.86 o 
   2   3  13       14.34        6.23     11.65 o 
  -4   4  13        0.94      -19.02     16.98 o 
  -3   4  13       13.74       15.88     32.59 o 
  -2   4  13       25.32       24.83      8.24 o 
  -1   4  13        6.98        7.80      6.14 o 
   0   4  13       21.78       31.79     11.15 o 
   1   4  13       30.35       29.54     10.89 o 
  -3   5  13       27.89       10.38     25.31 o 
  -2   5  13       73.32       76.77     18.14 o 
  -1   5  13        5.32       21.11      6.17 o 
   0   5  13       39.54       50.83     11.82 o 
   1   5  13       19.70       36.05     11.57 o 
  -3   6  13        6.24       32.81     18.20 o 
  -2   6  13       26.46       32.74     18.10 o 
  -1   6  13        8.21        2.98      6.58 o 
   0   6  13       79.50       85.02     14.29 o 
   1   6  13       17.01       35.31     19.04 o 
  -3   7  13        2.47      -10.92     12.15 o 
  -2   7  13        0.75       13.75     12.89 o 
  -1   7  13       16.00       10.67      8.02 o 
   0   7  13       39.82       36.32     11.54 o 
   1   7  13       12.75       21.22      8.62 o 
  -2   8  13        4.92        3.33      9.85 o 
  -1   8  13       59.61       69.14     12.85 o 
   0   8  13       60.63       68.14     14.16 o 
  -2   9  13        3.32       32.28     19.60 o 
  -1   9  13       19.86       25.07     19.50 o 
  -3   0  14       85.68      127.82     33.68 o 
  -2   0  14       54.09       77.75     26.77 o 
  -1   0  14       11.68        0.44      7.29 o 
   0   0  14       14.36        6.51     11.20 o 
   1   0  14       78.52       90.33     22.36 o 
  -3   1  14       27.52       25.72     11.30 o 
  -2   1  14       12.67        3.13     26.59 o 
  -1   1  14       13.02       10.20      6.62 o 
   0   1  14        1.21       -2.58      7.98 o 
   1   1  14       13.25       12.32      5.98 o 
  -3   2  14        4.81        3.23      7.57 o 
  -2   2  14       33.99       36.03     13.72 o 
  -1   2  14       16.66       16.43      9.12 o 
   0   2  14       21.62       10.47      7.53 o 
   1   2  14        1.44        1.75     12.02 o 
  -3   3  14       17.95       27.11     12.41 o 
  -2   3  14       34.49       34.62     18.05 o 
  -1   3  14       17.02       35.91     12.36 o 
   0   3  14       13.47       21.72      9.80 o 
   1   3  14       28.91       32.51     18.86 o 
  -3   4  14       16.26       64.74     26.45 o 
  -2   4  14       33.15       43.46     20.19 o 
  -1   4  14       13.89       39.99     24.01 o 
   0   4  14       56.00       52.77     14.71 o 
  -2   5  14        5.38       13.29     10.08 o 
  -1   5  14        0.75        3.13      4.69 o 
   0   5  14       56.91       70.97     17.05 o 
  -2   6  14       33.21       42.43     21.44 o 
  -1   6  14       33.12       35.85     15.89 o 
   0   6  14       11.97        7.81      8.05 o 
  -1   7  14       34.98       34.22     10.88 o 
  -2   1  15       19.73       46.30     15.55 o 
  -1   1  15        1.11      -10.79      7.19 o 
   0   1  15       16.82       32.59     10.15 o 
  -2   2  15       11.17       28.55     13.53 o 
  -1   2  15       17.74       12.47     13.05 o 
  -2   3  15        6.06        5.00      9.20 o 
  -1   3  15       12.89        4.08     13.91 o 
                                                 
